# Supplementary material for: Structure-Function Relationships in Temperature Effects on Bacterial Luciferases: Nothing Is Perfect
Source: Int J Mol Sci. 2022 Jul 23;23(15):8119. doi: 10.3390/ijms23158119 (PMC9332260; doi:10.3390/ijms23158119)
Supplement: Supplementary file 1 [file ijms-23-08119-s001.zip]

Archive with 1 entries (1 files):
- ijms-1829179-supplementary.pdf
